# Supplementary material for: Psychological and Psychosocial Consequences of Zoonotic Cutaneous Leishmaniasis among Women in Tunisia: Preliminary Findings from an Exploratory Study
Source: PLoS Negl Trop Dis. 2016 Oct 27;10(10):e0005090. doi: 10.1371/journal.pntd.0005090 (PMC5082956; doi:10.1371/journal.pntd.0005090)
Supplement: S1 Table — (XLSX) [file pntd.0005090.s001.xlsx]

## Sheet: LCZ-Data_saisie-42- X LCZ-dimen
N°	Age	Classe d'âge	Classe niveau scolaire	Niveau scolaire	Compétences	Profession2	Profession	Type d'activité	Niveau Socioéconomique	Situation matrimoniale	Adresse	Adresse2	N de la famille avec cicatrices sur visage	N de la famille avec cicatrices sur corps	Age atteinte	Date LCZ	Nombre de cicatrices visage	Nombre de cicatrices corps	Nb. total de cicatrices	Stress Q-1	Stress Q-2	Stress Q-3	Stress Q-4	Stress Q-5	Stress Q-6	Stress Q-7	Stress Q-8	Stress Q-9	Stress Q-10	Stress Q-11	Stress Q-12	Stress Q-13	Stress Q-14	Stress Q-15	Anticipation and avoidance of stress	Expérience de rejet	Total Stress	Perception Q-1	Perception Q-2	Perception Q-3	Perception Q-4	Perception Q-5	Perception Q-6	Perception Q-7	Perception Q-8	Perception Q-9	Perception Q-10	Perception Q-11	Perception Q-12
29	15	1	2	7		1	élève		2	1	Elhichiria	Hichria	2	3	1 à 5	5	4	0	4	3	2	3	2	0	1	2	0	0	2	2	1	0	0	1	11	4	19	3	0	0	1	0	0	3	3	0	0	3	0
24	17	1	2	9		1	élève		1	1	Elhichiria	Hichria	2	1	11 à 15	11	1	1	2	1	1	1	0	1	0	2	0	0	1	3	0	0	0	0	4	1	10	3	1	0	0	2	0	2	1	0	1	2	3
361	13	1	2	7	rien	0	rien	récolte des olives	1	1	boite postale hichiria	Hichria	2	2	1 à 5	4	1	1	2	1	1	2	1	0	0	0	0	0	0	0	0	0	0	0	5	0	5	3	0	3	0	0	0	0	0	1	0	2	0
26	8	1	1	3	élève	1	élève		1	3	Ecole préparatoire Elhichiria	Hichria	4	1	1 à 5	1	1	1	2	2	3	0	0	0	1	0	0	0	1	1	0	0	0	0	6	1	8	2	0	0	0	3	0	1	1	0	1	0	0
1627	43	3	0	0	le travail de la laine	0	rien	récolte des olives et du blé	2	3	école eddagher	Hichria	2	2	21 à 25	24	1	0	1	0	1	1	0	0	0	1	0	0	0	2	0	0	0	0	2	0	5	1	2	2	0	2	0	0	2	0	0	2	0
42	18	1	2	10		1	élève		2	1	bir badr	Ouled Mohamed	1	2	6 à 10	9	1	0	1	1	0	0	0	0	3	3	0	0	0	0	0	0	0	0	4	0	7	3	0	3	0	0	0	0	2	2	0	3	2
36	15	1	2	7		1	élève		1	1	Ouled mohamedbir badr	Ouled Mohamed	1	1	1 à 5	5	1	0	1	3	2	1	0	0	0	3	0	1	2	0	0	0	0	0	7	2	12	0	3	1	0	3	0	3	3	1	1	1	0
243	48	3	0	0	le travail de la laine	0	rien	plantage et arrosage récolte et laborer	2	3	hichiria	Hichria	1	0	21 à 25	21	1	0	1	0	0	0	0	0	0	2	0	0	0	2	0	0	0	0	0	0	4	3	3	3	0	0	0	0	0	1	0	3	0
220	31	2	2	7	broderie	0	rien	récolte hassad, plantage légumes et récolte d'olives	2	1	souk sidi saïeh hichria	Hichria	1	7	21 à 25	22	1	1	2	0	0	0	0	0	0	0	0	0	0	0	0	0	0	0	0	0	0	3	3	3	0	0	0	0	0	0	0	1	1
32	19	2	2	10		1	élève		2	1	Elhichiria	Hichria	1	1	6 à 10	7	1	0	1	1	1	1	0	0	3	1	0	0	0	1	0	0	0	0	6	0	8	3	1	1	0	0	0	1	1	0	0	0	0
1149	19	2	2	7	rien	0	rien	récolte des olives, pomme de terre, tomates et piments	2	1	école nabaha ouled mohamed	Ouled Mohamed	2	3	11 à 15	12	1	2	3	0	0	0	0	0	0	1	0	0	0	1	1	0	0	0	0	1	3	1	2	1	1	0	0	0	0	0	0	2	0
37	16	1	2	7		1	élève		2	1	Ouled mohamedbir badr	Ouled Mohamed	1	0	1 à 5	5	1	0	1	3	3	0	1	0	3	3	0	0	0	1	0	3	0	1	10	4	17	3	0	2	3	2	1	3	2	0	1	3	3
87	41	3	0	0	tapis et mergoum	0	rien	rien	1	1	borj saieh, hicheria	Hichria	1	0	21 à 25	22	1	1	2	0	0	0	0	0	0	0	0	0	0	2	0	0	0	0	0	0	2	3	0	1	0	0	0	0	2	0	0	0	0
35	23	2	3	15		1	étudiante		2	1	Elhichiria	Hichria	2	4	21 à 25	21	2	0	2	2	2	2	2	2	2	2	0	1	3	2	1	1	1	0	13	5	23	1	3	3	0	1	0	3	3	1	2	2	0
40	15	1	2	7	ras	1	élève	récolte olives	2	1	Eltouahiria	Ouled Mohamed	2	1	1 à 5	4	1	0	1	1	2	1	1	1	3	2	2	0	0	1	1	1	0	2	9	6	17	1	0	3	0	0	0	2	2	0	1	0	0
346	57	3	0	0	le travail de la laine couverture, barnouss et mergoum	0	rien	semer les graines récolte des olives et tomates	3	3	boite postale hichiria	Hichria	2	2	1 à 5	1	1	1	2	0	1	1	0	0	0	1	0	0	0	2	0	0	0	0	2	0	5	2	1	2	2	2	0	0	2	0	0	2	0
457	28	2	2	7	le travail de la laine des couvertures et mergoum klim	0	rien	récolte des olives, élevage desd troupeaux et récolte des graines	2	3	hinchir des raisins hichiria	Hichria	1	0	6 à 10	6	1	0	1	0	0	0	0	0	0	0	0	0	0	2	0	0	0	0	0	0	2	2	2	1	0	2	2	0	0	0	0	2	0
1140	13	1	1	6	rien	0	rien	récolte des olives, tomates et piments	2	1	école nabaha ouled mohamed	Ouled Mohamed	2	0	21 à 25	21	1	0	1	1	1	1	1	1	1	0	3	0	3	1	0	2	0	1	6	9	16	1	1	2	1	1	0	2	0	2	2	2	0
1659	25	2	2	10	le travail de la laine et couverture	0	rien	mergoum	1	1	école eddagher	Hichria	4	1	21 à 25	21	1	1	2	0	0	0	0	0	0	1	0	0	0	1	0	0	0	0	0	0	2	1	2	1	0	0	0	2	2	2	1	2	0
1649	31	2	3	16	rien	2	institutrice	rien	2	2	eddagher hichiria	Hichria	1	0	21 à 25	21	1	0	1	0	0	0	0	0	0	1	0	0	0	0	0	0	0	0	0	0	1	0	0	0	0	0	0	0	1	3	0	3	3
31	19	2	2	10		1	élève		3	1	Elhichiria	Hichria	3	1	6 à 10	8	1	0	1	1	3	0	2	0	1	2	0	0	1	1	0	0	0	0	7	1	11	2	3	1	3	3	2	2	2	0	1	0	0
133	21	2	3	16	rien	1	étudiante	récolte olives	2	1	école saïeh hichiria	Hichria	2	2	11 à 15	11	1	1	2	3	3	1	0	0	1	0	0	0	0	0	0	0	0	0	8	0	8	3	0	1	0	3	0	3	3	3	3	3	2
312	32	2	2	8	le travail de la laine, tissage	0	rien	plantage des légumes et la récolte	2	1	eddagher hichiria	Hichria	1	2	21 à 25	24	1	1	2	2	3	2	1	1	1	0	0	1	1	3	0	0	0	0	11	1	15	3	0	3	0	2	0	2	2	0	0	3	3
30	13	1	2	8		1	élève		2	1	Elhichiria	Hichria	2	2	1 à 5	3	1	1	2	3	2	2	1	0	2	2	1	0	1	2	1	0	0	0	10	3	17	3	0	1	2	0	0	3	2	0	0	3	0
25	12	1	3	15		1	étudiante		1	1	Elhichiria	Hichria	0	2	1 à 5	3	1	1	2	0	0	0	0	0	0	1	0	0	0	0	0	0	0	0	0	0	1	2	2	3	0	0	3	1	3	2	0	1	0
1126	27	2	1	3	rien	0	rien	récolte des olives, tomates et piments	2	1	école nabaha ouled mohamed	Ouled Mohamed	2	3	21 à 25	21	1	2	3	0	0	0	0	0	0	2	0	0	0	3	0	0	0	0	0	0	5	2	1	1	2	1	1	2	2	2	0	2	0
121	31	2	1	4	le travail laine vouverture	2	ouvrière saisonière à l'usine des tomates	récolte olives	1	1	école saïeh hichiria	Hichria	2	0	11 à 15	11	1	0	1	0	0	0	0	0	0	0	0	0	0	1	0	0	0	0	0	0	1	1	2	1	0	0	0	0	3	2	0	2	0
575	26	2	3	14	rien	0	rien	récolte des olives	2	1	boite postale hichiria	Hichria	2	4	21 à 25	21	3	0	3	1	3	3	0	0	0	1	0	0	1	2	0	0	0	0	7	1	11	1	2	1	0	0	0	1	2	0	0	0	0
	45	3	0	0	le travail de la laine et broderie	0	rien	arroser les arbres	2	3	hinchir des raisins hichiria	Hichria	0	2	31 et plus	44	1	1	2	0	0	0	0	1	0	3	0	1	1	1	1	0	1	0	2	2	9	3	1	2	2	1	0	2	1	3	0	3	2
592	26	2	0	0	le travail de la laine	0	rien	plantage des arbres arrosage et la récolte	2	1	elwafi hichiria	Hichria	1	2	25 à 30	27	1	2	3	0	3	0	2	3	3	1	1	3	0	2	1	3	3	0	14	5	25	3	0	2	1	3	0	3	0	2	0	1	1
41	13	1	2	7		1	élève		2	1	Ouled mohamedbir badr	Ouled Mohamed	2	2	6 à 10	6	1	2	3	3	3	1	2	2	3	3	1	1	3	0	1	1	0	0	15	6	24	3	1	1	1	2	3	3	3	1	1	3	3
28	12	1	2	9		1	élève	ras	1	1	Elhichiria	Hichria	3	1	1 à 5	5	1	0	1	0	0	3	2	0	0	3	0	0	0	0	0	0	3	0	5	0	11	1	0	1	0	0	0	0	1	0	0	3	0
178	14	1	2	8	le travail laine tissage lainage	0	rien	rien	1	1	hanout chaba hichiria	Hichria	4	1	6 à 10	10	1	0	1	0	0	0	0	0	0	2	0	0	0	3	0	0	0	0	0	0	5	0	3	0	0	0	0	3	3	0	0	1	0
38	15	1	2	9	ras	1	élève	plantage des arbres	2	1	Eltouahiria	Ouled Mohamed	0	4	6 à 10	6	1	7	8	1	3	0	0	0	3	0	3	1	0	0	1	0	0	1	8	5	13	0	3	3	3	3	0	2	2	0	0	0	0
172	15	1	2	8	le travail laine	1	élève	élévage des troupeaux, arrosage et plantage des légumes	2	1	hanout chaba hichria	Hichria	1	0	11 à 15	12	1	0	1	0	0	0	0	0	0	1	0	0	0	0	0	0	0	0	0	0	1	3	3	3	0	0	0	3	0	0	0	0	0
34	17	1	2	9		1	élève		2	1	Elhichiria	Hichria	3	1	11 à 15	11	1	2	3	3	1	0	0	0	0	1	0	0	1	2	0	0	0	0	4	1	8	2	0	1	0	0	0	1	2	1	1	3	0
33	18	1	2	7	ras	1	élève		2	1	Elhichiria	Hichria	1	4	6 à 10	10	1	0	1	1	1	0	0	0	0	2	0	0	0	2	0	0	0	0	2	0	6	2	3	1	1	2	0	1	1	1	0	1	0
535	39	3	0	0	le travail de la laine des couvertures et mergoum	0	rien	récolte des olives, élevage desd troupeauxarrosage des légumes et semer les graines	1	3	la poste tunisienne hichiria	Hichria	1	2	16 à 20	17	1	1	2	3	1	1	1	0	0	2	1	1	1	0	0	0	0	0	7	2	11	1	0	1	2	2	2	0	0	1	0	0	0
39	19	2	3	14	dessin	1	étudiante	récolte des légumes	2	1	Ouled mohamedbir badr	Ouled Mohamed	2	1	6 à 10	6	1	1	2	1	3	1	1	1	3	2	0	1	0	0	0	0	1	1	11	1	15	3	3	1	2	1	0	2	3	1	1	2	0
27	12	1	2	7		1	élève	ras	2	1	Elhichiria	Hichria	1	1	1 à 5	2	1	2	3	1	1	1	0	1	1	2	0	0	0	2	1	1	0	1	5	3	12	2	0	1	2	1	0	0	1	3	1	1	0
611	24	2	1	5	le travail de la laine couverture et mergoum	0	rien	récolte des olives, du blé et des tomates	3	5	boite postale hichiria	Hichria	1	1	21 à 25	21	1	1	2	3	3	0	1	0	0	1	0	0	2	3	0	0	0	0	7	2	13	3	2	1	0	0	2	0	2	0	0	0	0
[truncated: 170 more columns]
